# Supplementary material for: Computer Vision Syndrome Among Saudi University Students: A Cross-Sectional Analysis of Risks and Discipline Variations
Source: Healthcare (Basel). 2025 Nov 4;13(21):2798. doi: 10.3390/healthcare13212798 (PMC12609833; doi:10.3390/healthcare13212798)
Supplement: Supplementary file 1 [file healthcare-13-02798-s001.zip]

Archive with 1 entries (1 files):
- healthcare-3940031-supplementary.pdf
